# Supplementary material for: Biofilm Formation and Plastic Degradation in Bacteria from Different Environments: Evidence for Phenotypic Acclimation and Metabolic Exaptation
Source: Microorganisms. 2026 Apr 24;14(5):959. doi: 10.3390/microorganisms14050959 (PMC13209391; doi:10.3390/microorganisms14050959)
Supplement: Supplementary file 1 [file microorganisms-14-00959-s001.zip]

Archive with 1 entries (1 files):
- microorganisms-4248058-supplementary.pdf
